# Supplementary material for: Programmed Death-Ligand 1 (PD-L1) Expression Is Induced by Insulin in Pancreatic Ductal Adenocarcinoma Cells Pointing to Its Role in Immune Checkpoint Control
Source: Med Sci (Basel). 2021 Jun 25;9(3):48. doi: 10.3390/medsci9030048 (PMC8293454; doi:10.3390/medsci9030048)
Supplement: Supplementary file 1 [file medsci-09-00048-s001.zip]

Archive with 1 entries (1 files):
- medsci-1176503-supplementary.pdf
